# Supplementary material for: Aphid effectors suppress plant immunity via recruiting defense proteins to processing bodies
Source: Sci Adv. 2025 Jul 16;11(29):eadv1447. doi: 10.1126/sciadv.adv1447 (PMC12266115; doi:10.1126/sciadv.adv1447)
Supplement: Supplementary file 2 — Movie S1 [file sciadv.adv1447_movie_s1.zip]

Archive with 1 entries (1 files):
- adv1447_movie_s1.avi
